# Supplementary material for: Immune landscape of advanced gastric cancer tumor microenvironment identifies immunotherapeutic relevant gene signature
Source: BMC Cancer. 2021 Dec 11;21:1324. doi: 10.1186/s12885-021-09065-z (PMC8665569; doi:10.1186/s12885-021-09065-z)
Supplement: Supplementary file 2 — Additional file 2. [file 12885_2021_9065_MOESM2_ESM.xlsx]

## Sheet: Table S1
29 Immune signatures (gene sets)
aDCs	CD83
	LAMP3
	CCL1
APC co inhibition	C10orf54
	CD274
	LGALS9
	PDCD1LG2
	PVRL3
APC co stimulation	CD40
	CD58
	CD70
	ICOSLG
	SLAMF1
	TNFSF14
	TNFSF15
	TNFSF18
	TNFSF4
	TNFSF8
	TNFSF9
B cells	BACH2
	BANK1
	BLK
	BTLA
	CD79A
	CD79B
	FCRL1
	FCRL3
	HVCN1
	RALGPS2
CCR	CCL16
	TPO
	TGFBR2
	CXCL2
	CCL14
	TGFBR3
	IL11RA
	CCL11
	IL4I1
	IL33
	CXCL12
	CXCL10
	BMPER
	BMP8A
	CXCL11
	IL21R
	IL17B
	TNFRSF9
	ILF2
	CX3CR1
	CCR8
	TNFSF12
	CSF3
	TNFSF4
	BMP3
	CX3CL1
	BMP5
	CXCR2
	TNFRSF10D
	BMP2
	CXCL14
	CCL28
	CXCL3
	BMP6
	CCL21
	CXCL9
	CCL23
	IL6
	TNFRSF18
	IL17RD
	IL17D
	IL27
	CCL7
	IL1R1
	CXCR4
	CXCR2P1
	TGFB1I1
	IFNGR1
	IL9R
	IL1RAPL1
	IL11
	CSF1
	IL20RA
	IL25
	TNFRSF4
	IL18
	ILF3
	CCL20
	TNFRSF12A
	IL6ST
	CXCL13
	IL12B
	TNFRSF8
	IL6R
	BMPR2
	IFNE
	IL1RAPL2
	IL3RA
	BMP4
	CCL24
	TNFSF13B
	CCR4
	IL2RA
	IL32
	TNFRSF10C
	IL22RA1
	BMPR1A
	CXCR5
	CXCR3
	IFNA8
	IL17REL
	IFNB1
	IFNAR1
	TNFRSF1B
	CCL17
	IFNL1
	IL16
	IL1RL1
	ILK
	CCL25
	ILDR2
	CXCR1
	IL36RN
	IL34
	TGFB1
	IFNG
	IL19
	ILKAP
	BMP2K
	CCR10
	ILDR1
	EPO
	CCR7
	IL17C
	IL23A
	CCR5
	IL7
	EPOR
	CCL13
	IL2RG
	IL31RA
	TNFAIP6
	IFNL2
	BMP1
	IL12RB1
	TNFAIP8
	IL4R
	TNFRSF6B
	TNFAIP8L1
	TNFRSF10B
	IFNL3
	CCL5
	CXCL6
	CXCL1
	CCR3
	TNFSF11
	CSF1R
	IL21
	IL1RAP
	IL12RB2
	CCL1
	IL17RA
	CCR1
	IL1RN
	TNFRSF11B
	TNFRSF14
	IL13
	IL2RB
	BMP8B
	CCL2
	IL24
	IL18RAP
	TGFBI
	TNFSF10
	TNFRSF11A
	CXCL5
	IL5RA
	TNFSF9
	IL1RL2
	TNFRSF13C
	IL36G
	IL15RA
	TNFRSF21
	CXCL8
	IL22RA2
	TNFAIP8L2
	IL18R1
	IFNLR1
	CXCR6
	CCL3L3
	TNFRSF1A
	IL17RE
	IFNGR2
	IL17RC
	TNFAIP8L3
	ILVBL
	TGFBRAP1
	CCL4L1
	CSF2RA
	CCRN4L
	CCL26
	TNFAIP1
	CCRL2
	IFNA10
	TNFRSF17
	IFNA13
	IL20
	IL18BP
	CCL3L1
	TNFSF12-TNFSF13
	IL5
	IL23R
	IL26
	TNF
	TGFA
	CSF2
	IL1F10
	CXCL17
	TNFSF13
	IFNA4
	IL37
	IL12A
	IL7R
	IFNA1
	IL1A
	IL4
	IL2
	CCL22
	CSF3R
	IL10
	IFNK
	TGFB2
	IL1R2
	IL1B
	IL17F
	IL27RA
	IL15
	TNFSF8
	IL36B
	XCL1
	CXCL16
	TNFRSF19
	IL3
	CCL3
	IFNA2
	BMPR1B
	IFNA21
	TNFSF18
	CCL8
	IL17RB
	TNFRSF25
	IL22
	IL10RB
	IFNAR2
	CCL18
	IFNA16
	CSF2RB
	IL36A
	TNFAIP3
	IL13RA2
	IL13RA1
	CCR9
	TNFRSF10A
	IFNA7
	IFNW1
	XCL2
	TNFSF14
	CCR2
	BMP15
	BMP10
	CCL15-CCL14
	TGFBR1
	IFNA5
	BMP7
	IFNA14
	IL20RB
	IL10RA
	IFNA17
	CCR6
	TGFB3
	CCL15
	CCL4
	CCL27
	TNFRSF13B
	TNFAIP2
	IL31
	IL17A
	TNFSF15
	CCL19
	IFNA6
	IL9
CD8+ T cells	CD8A
Check-point	IDO1
	LAG3
	CTLA4
	TNFRSF9
	ICOS
	CD80
	PDCD1LG2
	TIGIT
	CD70
	TNFSF9
	ICOSLG
	KIR3DL1
	CD86
	PDCD1
	LAIR1
	TNFRSF8
	TNFSF15
	TNFRSF14
	IDO2
	CD276
	CD40
	TNFRSF4
	TNFSF14
	HHLA2
	CD244
	CD274
	HAVCR2
	CD27
	BTLA
	LGALS9
	TMIGD2
	CD28
	CD48
	TNFRSF25
	CD40LG
	ADORA2A
	VTCN1
	CD160
	CD44
	TNFSF18
	TNFRSF18
	BTNL2
	C10orf54
	CD200R1
	TNFSF4
	CD200
	NRP1
Cytolytic activity	PRF1
	GZMA
DCs	CCL17
	CCL22
	CD209
	CCL13
HLA	HLA-E
	HLA-DPB2
	HLA-C
	HLA-J
	HLA-DQB1
	HLA-DQB2
	HLA-DQA2
	HLA-DQA1
	HLA-A
	HLA-DMA
	HLA-DOB
	HLA-DRB1
	HLA-H
	HLA-B
	HLA-DRB5
	HLA-DOA
	HLA-DPB1
	HLA-DRA
	HLA-DRB6
	HLA-L
	HLA-F
	HLA-G
	HLA-DMB
	HLA-DPA1
iDCs	CD1A
	CD1E
Inflammation-promoting	CCL5
	CD19
	CD8B
	CXCL10
	CXCL13
	CXCL9
	GNLY
	GZMB
	IFNG
	IL12A
	IL12B
	IRF1
	PRF1
	STAT1
	TBX21
Macrophages	C11orf45
	CD68
	CLEC5A
	CYBB
	FUCA1
	GPNMB
	HS3ST2
	LGMN
	MMP9
	TM4SF19
Mast cells	CMA1
	MS4A2
	TPSAB1
MHC class I	B2M
	HLA-A
	TAP1
Neutrophils	EVI2B
	HSD17B11
	KDM6B
	MEGF9
	MNDA
	NLRP12
	PADI4
	SELL
	TRANK1
	VNN3
NK cells	KLRC1
	KLRF1
Parainflammation	CXCL10
	PLAT
	CCND1
	LGMN
	PLAUR
	AIM2
	MMP7
	ICAM1
	MX2
	CXCL9
	ANXA1
	TLR2
	PLA2G2D
	ITGA2
	MX1
	HMOX1
	CD276
	TIRAP
	IL33
	PTGES
	TNFRSF12A
	SCARB1
	CD14
	BLNK
	IFIT3
	RETNLB
	IFIT2
	ISG15
	OAS2
	REL
	OAS3
	CD44
	PPARG
	BST2
	OAS1
	NOX1
	PLA2G2A
	IFIT1
	IFITM3
	IL1RN
pDCs	CLEC4C
	CXCR3
	GZMB
	IL3RA
	IRF7
	IRF8
	LILRA4
	PHEX
	PLD4
	PTCRA
T cell co-inhibition	BTLA
	C10orf54
	CD160
	CD244
	CD274
	CTLA4
	HAVCR2
	LAG3
	LAIR1
	TIGIT
T cell co-stimulation	CD2
	CD226
	CD27
	CD28
	CD40LG
	ICOS
	SLAMF1
	TNFRSF18
	TNFRSF25
	TNFRSF4
	TNFRSF8
	TNFRSF9
	TNFSF14
T helper cells	CD4
Tfh	PDCD1
	CXCL13
	CXCR5
Th1 cells	IFNG
	TBX21
	CTLA4
	STAT4
	CD38
	IL12RB2
	LTA
	CSF2
Th2 cells	PMCH
	LAIR2
	SMAD2
	CXCR6
	GATA3
	IL26
TIL	ITM2C
	CD38
	THEMIS2
	GLYR1
	ICOS
	F5
	TIGIT
	KLRD1
	IRF4
	PRKCQ
	FCRL5
	SIRPG
	LPXN
	IL2RG
	CCL5
	LCK
	TRAF3IP3
	CD86
	MAL
	LILRB1
	DOK2
	CD6
	PAG1
	LAX1
	PLEK
	PIK3CD
	SLAMF1
	XCL1
	GPR171
	XCL2
	TBX21
	CD2
	CD53
	KLHL6
	SLAMF6
	CD40
	SIT1
	TNFRSF4
	CD79A
	CD247
	LCP2
	CD3D
	CD27
	SH2D1A
	FYB
	ARHGAP30
	ACAP1
	CST7
	CD3G
	IL2RB
	CD3E
	FCRL3
	CORO1A
	ITK
	TCL1A
	CYBB
	CSF2RB
	IKZF1
	NCF4
	DOCK2
	CCR2
	PTPRC
	PLAC8
	NCKAP1L
	IL7R
	2018-09-06
	CD28
	STAT4
	CD8A
	LY9
	CD48
	HCST
	PTPRCAP
	SASH3
	ARHGAP25
	LAT
	TRAT1
	IL10RA
	PAX5
	CCR7
	DOCK11
	PARVG
	SPNS1
	CD52
	HCLS1
	ARHGAP9
	GIMAP6
	PRKCB
	MS4A1
	GPR18
	TBC1D10C
	GVINP1
	P2RY8
	EVI2B
	VAMP5
	KLRK1
	SELL
	MPEG1
	MS4A6A
	ARHGAP15
	MFNG
	GZMK
	SELPLG
	TARP
	GIMAP7
	FAM65B
	INPP5D
	ITGA4
	MZB1
	GPSM3
	STK10
	CLEC2D
	IL16
	NLRC3
	GIMAP5
	GIMAP4
	IFFO1
	CFH
	PVRIG
	CFHR1
Treg	IL12RB2
	TMPRSS6
	CTSC
	LAPTM4B
	TFRC
	RNF145
	NETO2
	ADAT2
	CHST2
	CTLA4
	NFE2L3
	LIMA1
	IL1R2
	ICOS
	HSDL2
	HTATIP2
	FKBP1A
	TIGIT
	CCR8
	LTA
	SLC35F2
	IL21R
	AHCYL1
	SOCS2
	ETV7
	BCL2L1
	RRAGB
	ACSL4
	CHRNA6
	BATF
	LAX1
	ADPRH
	TNFRSF4
	ANKRD10
	CD274
	CASP1
	LY75
	NPTN
	SSTR3
	GRSF1
	CSF2RB
	TMEM184C
	NDFIP2
	ZBTB38
	ERI1
	TRAF3
	NAB1
	HS3ST3B1
	LAYN
	JAK1
	VDR
	LEPROT
	GCNT1
	PTPRJ
	IKZF2
	CSF1
	ENTPD1
	TNFRSF18
	METTL7A
	KSR1
	SSH1
	CADM1
	IL1R1
	ACP5
	CHST7
	THADA
	CD177
	NFAT5
	ZNF282
	MAGEH1
Type I IFN Reponse	DDX4
	IFIT1
	IFIT2
	IFIT3
	IRF7
	ISG20
	MX1
	MX2
	RSAD2
	TNFSF10
Type II IFN Reponse	GPR146
	SELP
	AHR
