# Supplementary material for: Immune landscape of advanced gastric cancer tumor microenvironment identifies immunotherapeutic relevant gene signature
Source: BMC Cancer. 2021 Dec 11;21:1324. doi: 10.1186/s12885-021-09065-z (PMC8665569; doi:10.1186/s12885-021-09065-z)
Supplement: Supplementary file 3 — Additional file 3. [file 12885_2021_9065_MOESM3_ESM.xlsx]

## Sheet: Table S1
Nodes and edges for protein-protein hub network
name	Betweenness	Closeness	Degree	MCODE_Score	NumberOfDirectedEdges
SASH3	0.0018253	0.998953	953	274	953
C1QA	0.00184069	1	954	274	954
ICAM3	0.00066658	0.830287	759	274	759
RHOH	0.00163611	0.983505	938	274	938
PTPRCAP	0.00150137	0.967546	922	274	922
MAFB	0.00184069	1	954	274	954
NCF1 /// NCF1B /// NCF1C	0.00173373	0.992716	947	274	947
BTLA	0.00149276	0.966565	921	274	921
DRAM1	0.00099013	0.888268	834	274	834
NLRC3	0.00182768	0.998953	953	274	953
NCF4	0.00169577	0.989627	944	274	944
CSF2RB	0.00178115	0.995825	950	274	950
CXCL13	0.00124698	0.935294	888	274	888
FYB	0.00184069	1	954	274	954
IL2RB	0.00184069	1	954	274	954
JAKMIP1	0.00127813	0.937132	890	274	890
KMO	0.00135066	0.947368	901	274	901
TMEM140	0.00167819	0.987578	942	274	942
GPR183	0.00172069	0.991684	946	274	946
GZMA	0.00165317	0.983505	938	274	938
BIN2	0.00184069	1	954	274	954
BTK	0.00179312	0.996865	951	274	951
LAMP3	0.00131693	0.939901	893	274	893
GIMAP4	0.00184069	1	954	274	954
RASGRP1	0.00127147	0.938976	892	274	892
TRG-AS1	0.00176495	0.994786	949	274	949
AOAH	0.0018253	0.998953	953	274	953
AC079767.4	0.00132566	0.944554	898	274	898
CD8A	0.00177839	0.995825	950	274	950
CD1D	0.00161805	0.980473	935	274	935
SLAMF8	0.00184069	1	954	274	954
IL7R	0.00132785	0.942688	896	274	896
TRAF3IP3	0.00182768	0.998953	953	274	953
EBI3	0.00095413	0.887442	833	274	833
DPEP2	0.00138472	0.951147	905	274	905
CD2	0.00182768	0.998953	953	274	953
TIGIT	0.00171731	0.990654	945	274	945
LY86	0.00184069	1	954	274	954
CECR1	0.0018253	0.998953	953	274	953
SIGLEC1	0.00136662	0.950199	904	274	904
ITGA4	0.00162407	0.982492	937	274	937
SLC15A3	0.00165318	0.982492	937	274	937
MIR5193 /// UBA7	0.00084593	0.84127	774	274	774
CCL5	0.00182768	0.998953	953	274	953
IL6R	0.00066389	0.832461	762	274	762
MS4A6A	0.00184069	1	954	274	954
GIMAP1	0.00184069	1	954	274	954
GAPT	0.00126804	0.935294	888	274	888
IL15	0.00154512	0.967546	922	274	922
PTPRC	0.00184069	1	954	274	954
TREM2	0.00084619	0.868852	810	274	810
CASP1	0.00102723	0.889925	836	274	836
RAB33A	0.00141682	0.958794	913	274	913
GIMAP6	0.00184069	1	954	274	954
PTPN22	0.00184069	1	954	274	954
PVRIG	0.00171049	0.990654	945	274	945
CARD16 /// CASP1	0.0015505	0.969512	924	274	924
STAT4	0.00184069	1	954	274	954
TM6SF1	0.00180365	0.997908	952	274	952
ADAMDEC1	0.00142381	1	954	274	954
ADORA3	0.0012065	0.928919	881	274	881
IL21R	0.00163282	0.983505	938	274	938
SIGLEC10	0.00177403	0.995825	950	274	950
P2RY13	0.00168624	0.988601	943	274	943
CD300LF	0.00179184	0.996865	951	274	951
PLA2G7	0.00117022	0.919961	871	274	871
VAV1	0.00141401	0.955912	910	274	910
TLR7	0.00164421	0.983505	938	274	938
IFI16	0.00175012	0.99375	948	274	948
FCRL3	0.0009628	0.886617	832	274	832
CCR7	0.00130911	0.940828	894	274	894
IL2RA	0.00146524	0.960725	915	274	915
GPR82	0.00095898	0.889925	836	274	836
PRF1	0.00162272	0.980473	935	274	935
PIK3CG	0.00149459	0.967546	922	274	922
ACKR4	0.00083436	0.844996	779	274	779
P2RY10	0.00159038	0.978462	933	274	933
CD19	0.00068815	0.831735	761	274	761
ATP8B4	0.00170373	0.989627	944	274	944
GPNMB	0.00153403	0.972477	927	274	927
UBASH3A	0.00133991	0.94831	902	274	902
IGSF6	0.00175371	0.99375	948	274	948
NELFCD	0.00141827	0.947368	901	274	901
AIM2	0.00154999	0.970498	925	274	925
KLRF1	0.00086416	0.872827	815	274	815
ITGAL	0.00180983	0.997908	952	274	952
LY96	0.0018228	0.998953	953	274	953
TLR8	0.00184069	1	954	274	954
C21orf91	0.00069604	0.836109	767	274	767
STAP1	0.00131261	0.940828	894	274	894
GZMK	0.00176823	0.994786	949	274	949
APOL3	0.00175622	0.991684	946	274	946
ST8SIA4	0.00184069	1	954	274	954
CLEC10A	0.00133521	0.944554	898	274	898
IKZF3	0.00094595	0.886617	832	274	832
DPYD	0.00090417	0.871233	813	274	813
FAM65B	0.00163766	0.983505	938	274	938
CELF2	0.00184069	1	954	274	954
EPB41L3	0.00125956	0.932551	885	274	885
TFEC	0.0016671	0.986556	941	274	941
CD96	0.00176224	0.992716	947	274	947
KLRC1 /// KLRC2	0.00099814	0.888268	834	274	834
KLHL6	0.0018253	0.998953	953	274	953
CD3G	0.00170747	0.990654	945	274	945
ITGB2	0.0018253	0.998953	953	274	953
ETS1	0.00153583	0.971487	926	274	926
CRTAM	0.00175832	0.99375	948	274	948
KLRC4-KLRK1 /// KLRK1	0.00181031	0.997908	952	274	952
MS4A4A	0.00178134	0.995825	950	274	950
CXCR6	0.00175093	0.99375	948	274	948
CCR2	0.00168858	0.988601	943	274	943
CCR5	0.00184069	1	954	274	954
IL18RAP	0.00150734	0.968528	923	274	923
CLEC2B	0.00184069	1	954	274	954
CSF2RA	0.00121417	0.926214	878	274	878
P2RX7	0.00182151	0.998953	953	274	953
EMR1	0.00076867	0.854839	792	274	792
FERMT3	0.00123194	0.929825	882	274	882
MS4A7	0.0018228	0.998953	953	274	953
RAC2	0.00165233	0.985537	940	274	940
THEMIS2	0.00170582	0.989627	944	274	944
TNFSF13B	0.00184069	1	954	274	954
GPR171	0.00182768	0.998953	953	274	953
THEMIS	0.00174062	0.992716	947	274	947
TNFAIP8L2	0.0018253	0.998953	953	274	953
LOC101928789 /// SP140	0.00174634	0.99375	948	274	948
GPR34	0.00144901	0.960725	915	274	915
KLRD1	0.00172523	0.990654	945	274	945
HCST	0.00184069	1	954	274	954
AIF1	0.00184069	1	954	274	954
C16orf54	0.00156627	0.97546	930	274	930
RGS18	0.00174299	0.992716	947	274	947
SAMHD1	0.00146646	0.964611	919	274	919
FAM49A	0.00179312	0.996865	951	274	951
TBXAS1	0.00091684	0.878453	822	274	822
ARHGAP15 /// LOC101928361	0.00184069	1	954	274	954
TNFAIP8	0.00182905	0.998953	953	274	953
HLA-DRB1 /// HLA-DRB1	0.00141458	0.955912	910	274	910
MSR1	0.00124239	0.929825	882	274	882
CD74	0.00172474	0.989627	944	274	944
ARHGAP9	0.00184069	1	954	274	954
LCP1	0.00179312	0.996865	951	274	951
LOC100505812	0.00120803	0.926214	878	274	878
HLA-DRA	0.00159143	0.978462	933	274	933
PREX1	0.00164927	0.98452	939	274	939
CORO1A	0.00181096	0.997908	952	274	952
PPP1R18	0.00165925	0.98452	939	274	939
CXCR4	0.00147812	0.965587	920	274	920
HLA-DQB1 /// HLA-DRB1 /// HLA-DRB4 /// HLA-DRB5 /// LOC100996809 /// LOC101060835	0.00149075	0.965587	920	274	920
SMAP2	0.00093155	0.881701	826	274	826
GLUL	0.00116355	0.919075	870	274	870
C1QC	0.00175841	0.99375	948	274	948
C10orf54	0.00077602	0.844248	778	274	778
DOCK8	0.00184069	1	954	274	954
GLIPR2	0.00184069	1	954	274	954
HLA-DPB1	0.00180854	0.997908	952	274	952
ARHGEF6	0.00184069	1	954	274	954
LGMN	0.0011786	0.924419	876	274	876
RCSD1	0.00184069	1	954	274	954
TRAC	0.00182768	0.998953	953	274	953
IFI30 /// PIK3R2	0.00131629	0.940828	894	274	894
CTSC	0.00152554	0.972477	927	274	927
NCKAP1L	0.00184069	1	954	274	954
KIAA0922	0.0008352	0.86413	804	274	804
LAPTM5	0.0018253	0.998953	953	274	953
TARP /// TRGC2 /// TRGV9	0.00184069	1	954	274	954
NLRC5	0.00153329	0.964611	919	274	919
HLA-DQB1 /// LOC101060835	0.00153937	0.972477	927	274	927
LIPA	0.0012473	0.934378	887	274	887
CD247	0.00173549	0.992716	947	274	947
PRKCQ	0.00072809	0.845745	780	274	780
SH2D1A	0.0017331	0.992716	947	274	947
ARL4C	0.00106434	0.902554	851	274	851
MPEG1	0.0018253	0.998953	953	274	953
GBP1	0.00176185	0.99375	948	274	948
CST7	0.00143528	0.959759	914	274	914
BASP1	0.00093306	0.880074	824	274	824
TLR1	0.00179291	0.996865	951	274	951
STX11	0.00175168	0.99375	948	274	948
GPR18	0.00166205	0.985537	940	274	940
MIAT	0.00095988	0.889925	836	274	836
WIPF1	0.00184069	1	954	274	954
GZMH	0.00179015	0.995825	950	274	950
GBP2	0.0017778	0.994786	949	274	949
MS4A1	0.00107461	0.901701	850	274	850
ICOS	0.00161	0.980473	935	274	935
CTSS	0.00140582	0.953047	907	274	907
C1QB	0.00180615	0.997908	952	274	952
FASLG	0.00133725	0.941757	895	274	895
HCLS1	0.0018253	0.998953	953	274	953
FCGR2B	0.00180365	0.997908	952	274	952
MPP1	0.00092127	0.879263	823	274	823
TRBC1	0.00181165	0.997908	952	274	952
NAPSB	0.00159894	0.978462	933	274	933
RGS1	0.00146016	0.962664	917	274	917
GIMAP7	0.00184069	1	954	274	954
CSF1R	0.00173415	0.991684	946	274	946
TRAC /// TRAJ17 /// TRAV20 /// TRDV2	0.00181165	0.997908	952	274	952
AMICA1	0.00166336	0.985537	940	274	940
RASSF2	0.0018228	0.998953	953	274	953
ITK	0.00182768	0.998953	953	274	953
ST3GAL5	0.00131426	0.941757	895	274	895
EVI2B	0.00184069	1	954	274	954
HLA-DPA1	0.00149096	0.966565	921	274	921
TICAM2 /// TMED7-TICAM2	0.00100708	0.890756	837	274	837
TBC1D10C	0.00168854	0.987578	942	274	942
SH2B3	0.00162118	0.980473	935	274	935
FAM26F	0.00164119	0.983505	938	274	938
APOE	0.00131862	0.944554	898	274	898
GGTA1P	0.00184069	1	954	274	954
HLA-DQA1 /// HLA-DQA2 /// LOC100509457	0.00148428	0.967546	922	274	922
C1orf162	0.00184069	1	954	274	954
PPP1R16B	0.00171258	0.989627	944	274	944
TNFRSF1B	0.0010358	0.895775	843	274	843
TOX2	0.00133303	0.945491	899	274	899
CD163	0.0017613	0.994786	949	274	949
SS18L1	0.00100348	0.888268	834	274	834
SLA	0.00184069	1	954	274	954
CLIC2	0.0018228	0.998953	953	274	953
VCAM1	0.00161711	0.981481	936	274	936
MIR155 /// MIR155HG	0.00149019	0.966565	921	274	921
CD3D	0.00176699	0.994786	949	274	949
RP1-93H18.6	0.00159005	0.978462	933	274	933
CXCL9	0.00141571	0.955912	910	274	910
RNASE6	0.0018253	0.998953	953	274	953
LRRK2	0.00184069	1	954	274	954
HLA-DMB	0.00173913	0.992716	947	274	947
GBP5	0.00177158	0.994786	949	274	949
P2RY8	0.00169191	0.987578	942	274	942
MYO1F	0.00178782	0.995825	950	274	950
RARRES3	0.00127012	0.933464	886	274	886
NKG7	0.00179015	0.995825	950	274	950
CD48	0.00184069	1	954	274	954
NCF1	0.00173373	0.992716	947	274	947
KLRB1	0.00138053	0.949254	903	274	903
FCGR1B	0.00176396	0.994786	949	274	949
SLC31A2	0.00149782	0.967546	922	274	922
APOBEC3G	0.00181031	0.997908	952	274	952
IPCEF1	0.00138289	0.951147	905	274	905
GMFG	0.00184069	1	954	274	954
RGS19	0.00079728	0.852547	789	274	789
APOC1	0.00105217	0.905123	854	274	854
APOBEC3F /// APOBEC3G	0.00157359	0.974464	929	274	929
MRC1	0.00156738	0.97546	930	274	930
CD83	0.00114797	0.916427	867	274	867
DOCK10	0.00184069	1	954	274	954
HLA-DQB1 /// HLA-DRB1 /// HLA-DRB3 /// HLA-DRB4 /// LOC100996809 /// LOC101060835	0.00149964	0.966565	921	274	921
SELL	0.00163708	0.983505	938	274	938
ACP5	0.00130095	0.941757	895	274	895
CD52	0.00184069	1	954	274	954
CD72	0.0017066	0.990654	945	274	945
HLA-DRB1 /// HLA-DRB4 /// LOC100996809	0.0014014	0.954	908	274	908
TRDV3	0.00119232	0.922631	874	274	874
LRMP	0.00143997	0.958794	913	274	913
CYSLTR1	0.00184069	1	954	274	954
EOMES	0.00127659	0.938976	892	274	892
GIMAP2	0.00155147	0.973469	928	274	928
EVI2A	0.00184069	1	954	274	954
FAS	0.00135152	0.941757	895	274	895
PYHIN1	0.00177648	0.995825	950	274	950
VSIG4	0.00143666	0.959759	914	274	914
FCGR1A /// FCGR1B /// FCGR1C	0.00173354	0.991684	946	274	946
BTN3A2	0.0012177	0.920849	872	274	872
TCRDV2 /// TRDC /// TRDC /// YME1L1	0.00125457	0.935294	888	274	888
BTN3A3	0.00144062	0.953047	907	274	907
TRAT1	0.00173059	0.991684	946	274	946
FGL2	0.00184069	1	954	274	954
HLA-DMA	0.0014269	0.953047	907	274	907
EVL	0.00174054	0.992716	947	274	947
TYMP	0.00092748	0.857914	796	274	796
LAP3	0.00138926	0.94831	902	274	902
NRROS	0.0015558	0.974464	929	274	929
LCK	0.00096366	0.890756	837	274	837
FCRLA	0.00081497	0.857143	795	274	795
IL10RA	0.00184069	1	954	274	954
