# Supplementary material for: Immune landscape of advanced gastric cancer tumor microenvironment identifies immunotherapeutic relevant gene signature
Source: BMC Cancer. 2021 Dec 11;21:1324. doi: 10.1186/s12885-021-09065-z (PMC8665569; doi:10.1186/s12885-021-09065-z)
Supplement: Supplementary file 4 — Additional file 4. [file 12885_2021_9065_MOESM4_ESM.xlsx]

## Sheet: Table S2
Hub gene-cluster detected by MCODE algorithm
SUID	MCODE_Cluster	MCODE_Node_Status	MCODE_Score	name	selected	shared name
495	Cluster 1	Clustered	274	SASH3	FALSE	SASH3
1007	Cluster 1	Clustered	274	C1QA	FALSE	C1QA
501	Cluster 1	Clustered	274	ICAM3	FALSE	ICAM3
503	Cluster 1	Clustered	274	RHOH	FALSE	RHOH
505	Cluster 1	Clustered	274	PTPRCAP	FALSE	PTPRCAP
1017	Cluster 1	Clustered	274	MAFB	FALSE	MAFB
507	Cluster 1	Clustered	274	NCF1 /// NCF1B /// NCF1C	FALSE	NCF1 /// NCF1B /// NCF1C
1531	Cluster 1	Clustered	274	BTLA	FALSE	BTLA
1021	Cluster 1	Clustered	274	DRAM1	FALSE	DRAM1
1533	Cluster 1	Clustered	274	NLRC3	FALSE	NLRC3
519	Cluster 1	Clustered	274	NCF4	FALSE	NCF4
521	Cluster 1	Clustered	274	CSF2RB	FALSE	CSF2RB
525	Cluster 1	Clustered	274	CXCL13	FALSE	CXCL13
527	Cluster 1	Clustered	274	FYB	FALSE	FYB
529	Cluster 1	Clustered	274	IL2RB	FALSE	IL2RB
1553	Cluster 1	Clustered	274	JAKMIP1	FALSE	JAKMIP1
533	Cluster 1	Clustered	274	KMO	FALSE	KMO
1045	Cluster 1	Clustered	274	TMEM140	FALSE	TMEM140
537	Cluster 1	Clustered	274	GPR183	FALSE	GPR183
539	Cluster 1	Clustered	274	GZMA	FALSE	GZMA
1053	Cluster 1	Clustered	274	BIN2	FALSE	BIN2
543	Cluster 1	Clustered	274	BTK	FALSE	BTK
547	Cluster 1	Clustered	274	LAMP3	FALSE	LAMP3
1059	Cluster 1	Clustered	274	GIMAP4	FALSE	GIMAP4
549	Cluster 1	Clustered	274	RASGRP1	FALSE	RASGRP1
1575	Cluster 1	Clustered	274	TRG-AS1	FALSE	TRG-AS1
553	Cluster 1	Clustered	274	AOAH	FALSE	AOAH
1577	Cluster 1	Clustered	274	AC079767.4	FALSE	AC079767.4
557	Cluster 1	Clustered	274	CD8A	FALSE	CD8A
559	Cluster 1	Clustered	274	CD1D	FALSE	CD1D
1071	Cluster 1	Clustered	274	SLAMF8	FALSE	SLAMF8
563	Cluster 1	Clustered	274	IL7R	FALSE	IL7R
565	Cluster 1	Clustered	274	TRAF3IP3	FALSE	TRAF3IP3
1077	Cluster 1	Clustered	274	EBI3	FALSE	EBI3
1079	Cluster 1	Clustered	274	DPEP2	FALSE	DPEP2
569	Cluster 1	Clustered	274	CD2	FALSE	CD2
1595	Cluster 1	Clustered	274	TIGIT	FALSE	TIGIT
573	Cluster 1	Clustered	274	LY86	FALSE	LY86
1085	Cluster 1	Clustered	274	CECR1	FALSE	CECR1
1087	Cluster 1	Clustered	274	SIGLEC1	FALSE	SIGLEC1
577	Cluster 1	Clustered	274	ITGA4	FALSE	ITGA4
1095	Cluster 1	Clustered	274	SLC15A3	FALSE	SLC15A3
72	Cluster 1	Clustered	274	MIR5193 /// UBA7	FALSE	MIR5193 /// UBA7
73	Cluster 1	Clustered	274	CCL5	FALSE	CCL5
587	Cluster 1	Clustered	274	IL6R	FALSE	IL6R
1099	Cluster 1	Clustered	274	MS4A6A	FALSE	MS4A6A
77	Cluster 1	Clustered	274	GIMAP1	FALSE	GIMAP1
79	Cluster 1	Clustered	274	GAPT	FALSE	GAPT
591	Cluster 1	Clustered	274	IL15	FALSE	IL15
81	Cluster 1	Clustered	274	PTPRC	FALSE	PTPRC
1105	Cluster 1	Clustered	274	TREM2	FALSE	TREM2
595	Cluster 1	Clustered	274	CASP1	FALSE	CASP1
597	Cluster 1	Clustered	274	RAB33A	FALSE	RAB33A
1109	Cluster 1	Clustered	274	GIMAP6	FALSE	GIMAP6
599	Cluster 1	Clustered	274	PTPN22	FALSE	PTPN22
1111	Cluster 1	Clustered	274	PVRIG	FALSE	PVRIG
93	Cluster 1	Clustered	274	CARD16 /// CASP1	FALSE	CARD16 /// CASP1
605	Cluster 1	Clustered	274	STAT4	FALSE	STAT4
1117	Cluster 1	Clustered	274	TM6SF1	FALSE	TM6SF1
607	Cluster 1	seed	274	ADAMDEC1	FALSE	ADAMDEC1
609	Cluster 1	Clustered	274	ADORA3	FALSE	ADORA3
1121	Cluster 1	Clustered	274	IL21R	FALSE	IL21R
99	Cluster 1	Clustered	274	SIGLEC10	FALSE	SIGLEC10
1125	Cluster 1	Clustered	274	P2RY13	FALSE	P2RY13
107	Cluster 1	Clustered	274	CD300LF	FALSE	CD300LF
619	Cluster 1	Clustered	274	PLA2G7	FALSE	PLA2G7
621	Cluster 1	Clustered	274	VAV1	FALSE	VAV1
1135	Cluster 1	Clustered	274	TLR7	FALSE	TLR7
631	Cluster 1	Clustered	274	IFI16	FALSE	IFI16
121	Cluster 1	Clustered	274	FCRL3	FALSE	FCRL3
633	Cluster 1	Clustered	274	CCR7	FALSE	CCR7
635	Cluster 1	Clustered	274	IL2RA	FALSE	IL2RA
125	Cluster 1	Clustered	274	GPR82	FALSE	GPR82
127	Cluster 1	Clustered	274	PRF1	FALSE	PRF1
639	Cluster 1	Clustered	274	PIK3CG	FALSE	PIK3CG
1153	Cluster 1	Clustered	274	ACKR4	FALSE	ACKR4
133	Cluster 1	Clustered	274	P2RY10	FALSE	P2RY10
645	Cluster 1	Clustered	274	CD19	FALSE	CD19
1157	Cluster 1	Clustered	274	ATP8B4	FALSE	ATP8B4
135	Cluster 1	Clustered	274	GPNMB	FALSE	GPNMB
1159	Cluster 1	Clustered	274	UBASH3A	FALSE	UBASH3A
649	Cluster 1	Clustered	274	IGSF6	FALSE	IGSF6
1163	Cluster 1	Clustered	274	NELFCD	FALSE	NELFCD
653	Cluster 1	Clustered	274	AIM2	FALSE	AIM2
1165	Cluster 1	Clustered	274	KLRF1	FALSE	KLRF1
147	Cluster 1	Clustered	274	ITGAL	FALSE	ITGAL
659	Cluster 1	Clustered	274	LY96	FALSE	LY96
1173	Cluster 1	Clustered	274	TLR8	FALSE	TLR8
1175	Cluster 1	Clustered	274	C21orf91	FALSE	C21orf91
157	Cluster 1	Clustered	274	STAP1	FALSE	STAP1
669	Cluster 1	Clustered	274	GZMK	FALSE	GZMK
1181	Cluster 1	Clustered	274	APOL3	FALSE	APOL3
159	Cluster 1	Clustered	274	ST8SIA4	FALSE	ST8SIA4
671	Cluster 1	Clustered	274	CLEC10A	FALSE	CLEC10A
1185	Cluster 1	Clustered	274	IKZF3	FALSE	IKZF3
163	Cluster 1	Clustered	274	DPYD	FALSE	DPYD
675	Cluster 1	Clustered	274	FAM65B	FALSE	FAM65B
165	Cluster 1	Clustered	274	CELF2	FALSE	CELF2
677	Cluster 1	Clustered	274	EPB41L3	FALSE	EPB41L3
679	Cluster 1	Clustered	274	TFEC	FALSE	TFEC
173	Cluster 1	Clustered	274	CD96	FALSE	CD96
685	Cluster 1	Clustered	274	KLRC1 /// KLRC2	FALSE	KLRC1 /// KLRC2
175	Cluster 1	Clustered	274	KLHL6	FALSE	KLHL6
689	Cluster 1	Clustered	274	CD3G	FALSE	CD3G
179	Cluster 1	Clustered	274	ITGB2	FALSE	ITGB2
181	Cluster 1	Clustered	274	ETS1	FALSE	ETS1
693	Cluster 1	Clustered	274	CRTAM	FALSE	CRTAM
187	Cluster 1	Clustered	274	KLRC4-KLRK1 /// KLRK1	FALSE	KLRC4-KLRK1 /// KLRK1
189	Cluster 1	Clustered	274	MS4A4A	FALSE	MS4A4A
701	Cluster 1	Clustered	274	CXCR6	FALSE	CXCR6
703	Cluster 1	Clustered	274	CCR2	FALSE	CCR2
707	Cluster 1	Clustered	274	CCR5	FALSE	CCR5
711	Cluster 1	Clustered	274	IL18RAP	FALSE	IL18RAP
201	Cluster 1	Clustered	274	CLEC2B	FALSE	CLEC2B
713	Cluster 1	Clustered	274	CSF2RA	FALSE	CSF2RA
715	Cluster 1	Clustered	274	P2RX7	FALSE	P2RX7
719	Cluster 1	Clustered	274	EMR1	FALSE	EMR1
1233	Cluster 1	Clustered	274	FERMT3	FALSE	FERMT3
1235	Cluster 1	Clustered	274	MS4A7	FALSE	MS4A7
725	Cluster 1	Clustered	274	RAC2	FALSE	RAC2
733	Cluster 1	Clustered	274	THEMIS2	FALSE	THEMIS2
1245	Cluster 1	Clustered	274	TNFSF13B	FALSE	TNFSF13B
735	Cluster 1	Clustered	274	GPR171	FALSE	GPR171
225	Cluster 1	Clustered	274	THEMIS	FALSE	THEMIS
1249	Cluster 1	Clustered	274	TNFAIP8L2	FALSE	TNFAIP8L2
739	Cluster 1	Clustered	274	LOC101928789 /// SP140	FALSE	LOC101928789 /// SP140
1253	Cluster 1	Clustered	274	GPR34	FALSE	GPR34
743	Cluster 1	Clustered	274	KLRD1	FALSE	KLRD1
1255	Cluster 1	Clustered	274	HCST	FALSE	HCST
745	Cluster 1	Clustered	274	AIF1	FALSE	AIF1
235	Cluster 1	Clustered	274	C16orf54	FALSE	C16orf54
1261	Cluster 1	Clustered	274	RGS18	FALSE	RGS18
239	Cluster 1	Clustered	274	SAMHD1	FALSE	SAMHD1
751	Cluster 1	Clustered	274	FAM49A	FALSE	FAM49A
753	Cluster 1	Clustered	274	TBXAS1	FALSE	TBXAS1
243	Cluster 1	Clustered	274	ARHGAP15 /// LOC101928361	FALSE	ARHGAP15 /// LOC101928361
755	Cluster 1	Clustered	274	TNFAIP8	FALSE	TNFAIP8
757	Cluster 1	Clustered	274	HLA-DRB1 /// HLA-DRB1	FALSE	HLA-DRB1 /// HLA-DRB1
759	Cluster 1	Clustered	274	MSR1	FALSE	MSR1
253	Cluster 1	Clustered	274	CD74	FALSE	CD74
1277	Cluster 1	Clustered	274	ARHGAP9	FALSE	ARHGAP9
767	Cluster 1	Clustered	274	LCP1	FALSE	LCP1
259	Cluster 1	Clustered	274	LOC100505812	FALSE	LOC100505812
771	Cluster 1	Clustered	274	HLA-DRA	FALSE	HLA-DRA
1283	Cluster 1	Clustered	274	PREX1	FALSE	PREX1
775	Cluster 1	Clustered	274	CORO1A	FALSE	CORO1A
1287	Cluster 1	Clustered	274	PPP1R18	FALSE	PPP1R18
779	Cluster 1	Clustered	274	CXCR4	FALSE	CXCR4
783	Cluster 1	Clustered	274	HLA-DQB1 /// HLA-DRB1 /// HLA-DRB4 /// HLA-DRB5 /// LOC100996809 /// LOC101060835	FALSE	HLA-DQB1 /// HLA-DRB1 /// HLA-DRB4 /// HLA-DRB5 /// LOC100996809 /// LOC101060835
1295	Cluster 1	Clustered	274	SMAP2	FALSE	SMAP2
273	Cluster 1	Clustered	274	GLUL	FALSE	GLUL
1297	Cluster 1	Clustered	274	C1QC	FALSE	C1QC
1299	Cluster 1	Clustered	274	C10orf54	FALSE	C10orf54
1303	Cluster 1	Clustered	274	DOCK8	FALSE	DOCK8
1305	Cluster 1	Clustered	274	GLIPR2	FALSE	GLIPR2
283	Cluster 1	Clustered	274	HLA-DPB1	FALSE	HLA-DPB1
795	Cluster 1	Clustered	274	ARHGEF6	FALSE	ARHGEF6
285	Cluster 1	Clustered	274	LGMN	FALSE	LGMN
1309	Cluster 1	Clustered	274	RCSD1	FALSE	RCSD1
803	Cluster 1	Clustered	274	TRAC	FALSE	TRAC
295	Cluster 1	Clustered	274	IFI30 /// PIK3R2	FALSE	IFI30 /// PIK3R2
297	Cluster 1	Clustered	274	CTSC	FALSE	CTSC
809	Cluster 1	Clustered	274	NCKAP1L	FALSE	NCKAP1L
811	Cluster 1	Clustered	274	KIAA0922	FALSE	KIAA0922
301	Cluster 1	Clustered	274	LAPTM5	FALSE	LAPTM5
813	Cluster 1	Clustered	274	TARP /// TRGC2 /// TRGV9	FALSE	TARP /// TRGC2 /// TRGV9
1325	Cluster 1	Clustered	274	NLRC5	FALSE	NLRC5
815	Cluster 1	Clustered	274	HLA-DQB1 /// LOC101060835	FALSE	HLA-DQB1 /// LOC101060835
305	Cluster 1	Clustered	274	LIPA	FALSE	LIPA
821	Cluster 1	Clustered	274	CD247	FALSE	CD247
823	Cluster 1	Clustered	274	PRKCQ	FALSE	PRKCQ
827	Cluster 1	Clustered	274	SH2D1A	FALSE	SH2D1A
317	Cluster 1	Clustered	274	ARL4C	FALSE	ARL4C
1343	Cluster 1	Clustered	274	MPEG1	FALSE	MPEG1
321	Cluster 1	Clustered	274	GBP1	FALSE	GBP1
833	Cluster 1	Clustered	274	CST7	FALSE	CST7
323	Cluster 1	Clustered	274	BASP1	FALSE	BASP1
837	Cluster 1	Clustered	274	TLR1	FALSE	TLR1
839	Cluster 1	Clustered	274	STX11	FALSE	STX11
841	Cluster 1	Clustered	274	GPR18	FALSE	GPR18
1353	Cluster 1	Clustered	274	MIAT	FALSE	MIAT
333	Cluster 1	Clustered	274	WIPF1	FALSE	WIPF1
845	Cluster 1	Clustered	274	GZMH	FALSE	GZMH
335	Cluster 1	Clustered	274	GBP2	FALSE	GBP2
847	Cluster 1	Clustered	274	MS4A1	FALSE	MS4A1
849	Cluster 1	Clustered	274	ICOS	FALSE	ICOS
339	Cluster 1	Clustered	274	CTSS	FALSE	CTSS
345	Cluster 1	Clustered	274	C1QB	FALSE	C1QB
857	Cluster 1	Clustered	274	FASLG	FALSE	FASLG
347	Cluster 1	Clustered	274	HCLS1	FALSE	HCLS1
859	Cluster 1	Clustered	274	FCGR2B	FALSE	FCGR2B
349	Cluster 1	Clustered	274	MPP1	FALSE	MPP1
861	Cluster 1	Clustered	274	TRBC1	FALSE	TRBC1
1373	Cluster 1	Clustered	274	NAPSB	FALSE	NAPSB
351	Cluster 1	Clustered	274	RGS1	FALSE	RGS1
1375	Cluster 1	Clustered	274	GIMAP7	FALSE	GIMAP7
353	Cluster 1	Clustered	274	CSF1R	FALSE	CSF1R
865	Cluster 1	Clustered	274	TRAC /// TRAJ17 /// TRAV20 /// TRDV2	FALSE	TRAC /// TRAJ17 /// TRAV20 /// TRDV2
1377	Cluster 1	Clustered	274	AMICA1	FALSE	AMICA1
355	Cluster 1	Clustered	274	RASSF2	FALSE	RASSF2
867	Cluster 1	Clustered	274	ITK	FALSE	ITK
357	Cluster 1	Clustered	274	ST3GAL5	FALSE	ST3GAL5
871	Cluster 1	Clustered	274	EVI2B	FALSE	EVI2B
873	Cluster 1	Clustered	274	HLA-DPA1	FALSE	HLA-DPA1
1385	Cluster 1	Clustered	274	TICAM2 /// TMED7-TICAM2	FALSE	TICAM2 /// TMED7-TICAM2
1387	Cluster 1	Clustered	274	TBC1D10C	FALSE	TBC1D10C
365	Cluster 1	Clustered	274	SH2B3	FALSE	SH2B3
1391	Cluster 1	Clustered	274	FAM26F	FALSE	FAM26F
369	Cluster 1	Clustered	274	APOE	FALSE	APOE
1393	Cluster 1	Clustered	274	GGTA1P	FALSE	GGTA1P
885	Cluster 1	Clustered	274	HLA-DQA1 /// HLA-DQA2 /// LOC100509457	FALSE	HLA-DQA1 /// HLA-DQA2 /// LOC100509457
1397	Cluster 1	Clustered	274	C1orf162	FALSE	C1orf162
889	Cluster 1	Clustered	274	PPP1R16B	FALSE	PPP1R16B
379	Cluster 1	Clustered	274	TNFRSF1B	FALSE	TNFRSF1B
1403	Cluster 1	Clustered	274	TOX2	FALSE	TOX2
383	Cluster 1	Clustered	274	CD163	FALSE	CD163
897	Cluster 1	Clustered	274	SS18L1	FALSE	SS18L1
389	Cluster 1	Clustered	274	SLA	FALSE	SLA
907	Cluster 1	Clustered	274	CLIC2	FALSE	CLIC2
397	Cluster 1	Clustered	274	VCAM1	FALSE	VCAM1
1421	Cluster 1	Clustered	274	MIR155 /// MIR155HG	FALSE	MIR155 /// MIR155HG
911	Cluster 1	Clustered	274	CD3D	FALSE	CD3D
1423	Cluster 1	Clustered	274	RP1-93H18.6	FALSE	RP1-93H18.6
401	Cluster 1	Clustered	274	CXCL9	FALSE	CXCL9
913	Cluster 1	Clustered	274	RNASE6	FALSE	RNASE6
1425	Cluster 1	Clustered	274	LRRK2	FALSE	LRRK2
405	Cluster 1	Clustered	274	HLA-DMB	FALSE	HLA-DMB
1429	Cluster 1	Clustered	274	GBP5	FALSE	GBP5
1431	Cluster 1	Clustered	274	P2RY8	FALSE	P2RY8
923	Cluster 1	Clustered	274	MYO1F	FALSE	MYO1F
413	Cluster 1	Clustered	274	RARRES3	FALSE	RARRES3
927	Cluster 1	Clustered	274	NKG7	FALSE	NKG7
419	Cluster 1	Clustered	274	CD48	FALSE	CD48
931	Cluster 1	Clustered	274	NCF1	FALSE	NCF1
933	Cluster 1	Clustered	274	KLRB1	FALSE	KLRB1
935	Cluster 1	Clustered	274	FCGR1B	FALSE	FCGR1B
427	Cluster 1	Clustered	274	SLC31A2	FALSE	SLC31A2
429	Cluster 1	Clustered	274	APOBEC3G	FALSE	APOBEC3G
941	Cluster 1	Clustered	274	IPCEF1	FALSE	IPCEF1
431	Cluster 1	Clustered	274	GMFG	FALSE	GMFG
435	Cluster 1	Clustered	274	RGS19	FALSE	RGS19
441	Cluster 1	Clustered	274	APOC1	FALSE	APOC1
953	Cluster 1	Clustered	274	APOBEC3F /// APOBEC3G	FALSE	APOBEC3F /// APOBEC3G
443	Cluster 1	Clustered	274	MRC1	FALSE	MRC1
445	Cluster 1	Clustered	274	CD83	FALSE	CD83
957	Cluster 1	Clustered	274	DOCK10	FALSE	DOCK10
961	Cluster 1	Clustered	274	HLA-DQB1 /// HLA-DRB1 /// HLA-DRB3 /// HLA-DRB4 /// LOC100996809 /// LOC101060835	FALSE	HLA-DQB1 /// HLA-DRB1 /// HLA-DRB3 /// HLA-DRB4 /// LOC100996809 /// LOC101060835
451	Cluster 1	Clustered	274	SELL	FALSE	SELL
455	Cluster 1	Clustered	274	ACP5	FALSE	ACP5
459	Cluster 1	Clustered	274	CD52	FALSE	CD52
971	Cluster 1	Clustered	274	CD72	FALSE	CD72
461	Cluster 1	Clustered	274	HLA-DRB1 /// HLA-DRB4 /// LOC100996809	FALSE	HLA-DRB1 /// HLA-DRB4 /// LOC100996809
973	Cluster 1	Clustered	274	TRDV3	FALSE	TRDV3
463	Cluster 1	Clustered	274	LRMP	FALSE	LRMP
975	Cluster 1	Clustered	274	CYSLTR1	FALSE	CYSLTR1
1487	Cluster 1	Clustered	274	EOMES	FALSE	EOMES
1491	Cluster 1	Clustered	274	GIMAP2	FALSE	GIMAP2
469	Cluster 1	Clustered	274	EVI2A	FALSE	EVI2A
471	Cluster 1	Clustered	274	FAS	FALSE	FAS
983	Cluster 1	Clustered	274	PYHIN1	FALSE	PYHIN1
473	Cluster 1	Clustered	274	VSIG4	FALSE	VSIG4
985	Cluster 1	Clustered	274	FCGR1A /// FCGR1B /// FCGR1C	FALSE	FCGR1A /// FCGR1B /// FCGR1C
475	Cluster 1	Clustered	274	BTN3A2 /// BTN3A3	FALSE	BTN3A2 /// BTN3A3
987	Cluster 1	Clustered	274	TCRDV2 /// TRDC /// TRDC /// YME1L1	FALSE	TCRDV2 /// TRDC /// TRDC /// YME1L1
477	Cluster 1	Clustered	274	BTN3A3	FALSE	BTN3A3
989	Cluster 1	Clustered	274	TRAT1	FALSE	TRAT1
479	Cluster 1	Clustered	274	FGL2	FALSE	FGL2
991	Cluster 1	Clustered	274	HLA-DMA	FALSE	HLA-DMA
995	Cluster 1	Clustered	274	EVL	FALSE	EVL
485	Cluster 1	Clustered	274	TYMP	FALSE	TYMP
999	Cluster 1	Clustered	274	LAP3	FALSE	LAP3
1511	Cluster 1	Clustered	274	NRROS	FALSE	NRROS
489	Cluster 1	Clustered	274	LCK	FALSE	LCK
1513	Cluster 1	Clustered	274	FCRLA	FALSE	FCRLA
493	Cluster 1	Clustered	274	IL10RA	FALSE	IL10RA
